# Supplementary material for: Unveiling metabolo-genomic insights of potent antitumoral and antibiotic activity in Streptomyces sp. VB1 from Valparaíso Bay
Source: Front Microbiol. 2024 Oct 2;15:1463911. doi: 10.3389/fmicb.2024.1463911 (PMC11479970; doi:10.3389/fmicb.2024.1463911)
Supplement: Supplementary file 2 [file Table_2.XLSX]

## Sheet: Title
Supplementary tables
Unveiling Metabolo-genomic Insights of Potent Antitumoral Activity and an Unusual antibiotic-coproducing BGC Supercluster in Streptomyces sp. VB1 from Valparaíso Bay
Néstor Serna-Cardona1†, Leonardo Zamora-Leiva1&†, Eduardo Sánchez-Carvajal1†, Fernanda P. Claverías1, Andrés Cumsille 1#, Karla A. Pentón1, Beatriz Vivanco2, Alesia Tietze3, Catherine Tessini2, Beatriz Cámara1,*
1 Laboratorio de Microbiología Molecular y Biotecnología Ambiental, Centro de Biotecnología DAL, Universidad Técnica Federico Santa María, Valparaíso, Chile
&Current address: Fundación Bionostra Chile Research, Almirante Lynch 1179, San Miguel, Santiago, Chile
# Current address: Department of Microbiology and Cell Science, Institute of Food and Agricultural Sciences, University of Florida, Gainesville, Florida, USA
2 Laboratorio de electroquímica y química analítica, Departamento de Química, Universidad Técnica Federico Santa María, Valparaíso, Chile
3 Bioinspired Chemical Engineering Lab, University of Gothenburg, Department of Chemistry and Molecular Biology, Gothenburg, Sweden
†These authors contributed equally to this work and share first authorship
* Corresponding author: E-mail beatriz.camara@usm.cl (B.C.); Tel.: +56-32-2654732
Content
Table S1	Antibacterial activity of Streptomyces sp. VB1 crude extracts and fractions against model bacteria.
Table S2	List of antibiotics and antitumor drugs dereplicated using LC-HRMS and identified in Streptomyces sp. VB1 crude extracts
Table S3	General features of Streptomyces sp. VB1 genome.
Table S4	Biosynthetic gene clusters in the genome of Streptomyces sp. VB1 predicted by antiSMASH
Table S5	List of type strain genomes used in this study
Table S6	List of employed genomes in this study and their associated genome metrics
Table S7	NRPS-type BGC families predicted with BiG-SCAPE in selected Streptomyces genomes
Table S8	OTHER-type BGC families predicted with BiG-SCAPE in selected Streptomyces genomes
Table S9	General features of Streptomyces sp. VB1 according to MIGS mandatory recommendations.
Table S10	ANIb distances
Table S11	Biosinthetic Novelty Index calculated from antiSMASH result and BiG-FAM database
Table S12	List of strains with at least one unique BGC not assigned to any GCF.

## Sheet: Table_S1
Table_S1	Antibacterial activity of Streptomyces sp. VB1 crude extracts and fractions against model bacteria. Staphylococcus aureus (STAU); Listeria monocytogenes (LIMO); Pseudomonas aeruginosa (PSAU); Salmonella enterica (SAEN); Escherichia coli (ESCO).
Media	Model Bacteria
	STAU	LIMO	PSAU	SAEN	ESCO
ISP1-ASW	+	+	-	-	-
ISP2-ASW	+	+	-	-	-
R5A	+	+	-	-	-
SM19	-	-	-	-	-
SG	+	+	-	-	-
ISP1-ASW Fractions	Model Bacteria
	STAU	LIMO	PSAU	SAEN	ESCO
F1	-	-	-	-	-
F2	-	-	-	-	-
F3	-	-	-	-	-
F4	+	-	-	-	-
F5	-	+	-	-	-
F6	-	-	-	-	-

## Sheet: Table_S2
Table_S2	List of antibiotics and antitumor drugs dereplicated using LC-HRMS and identified in Streptomyces sp. VB1 crude extracts
Compound	Monoisotopic mass (m/z)	Retention time (min)	Molecular Formule
daunorubicin	528.187	3.31	C27H29NO10
globomycin	656.089	4.29	C32H57N5O9
arylomycin A2	825.032	3.98	C42H60N6O11
arylomycin A4	839.042	4.24	C43H62N6O11
arylomycin A5	853.056	4.59	C44H62N6O11
siamycin I	2164.27	6.3	C97H131N23O26S4

## Sheet: Table_S3
Table_S3	General features of Streptomyces sp. VB1 genome.
Feature	Description
Chromosome
Size (bp)	8,684,380
GC content (%)	71.30
Plasmid
Size (bp)	120.502
GC content (%)	70.15
Chromosome + Plasmid
Genes	7.795
Protein-coding genes	7.421
rRNA genes	18
tRNA genes	67
ncRNA genes	3
Pseudo genes	286
CRISPR arrays	1
Biosynthetic Gene Clusters	34

## Sheet: Table_S4
Table_S4	Biosynthetic gene clusters in the genome of Streptomyces sp. VB1 predicted by antiSMASH
BGC	Type	From	To	Most similar known biosynthetic gene cluster (percent of similarity) a
1	NRPS, T1PKS	133.036	184.267	kanamycin (2%)
2	NRPS	219.882	310.79	cadaside A / cadaside B (47%)
3	T3PKS	334.397	374.478	tetronasin (11%)
4	Melanin	407.292	415.655	istamycin (4%)
5	RiPP-Like	564.629	574.431	-
6	T1PKS, NRPS	626.439	674.459	SGR PTMs (100%)
7	NRPS, NRPS-Like	711.182	760.805	nucleocidin (47%)
8	Terpene	840.378	866.669	hopene (69%)
9	Laddeane, arylpolyene, NRPS-Like	1,012,959	1,066,391	atratumycin (39%)
10	ectoine	1,220,944	1,230,399	kosinostatin (13%)
11	RiPP-Like	1,462,192	1,473,520	-
12	NRPS	1,523,141	1,572,429	retimycin A (13%)
13	RRE-containing	1,683,809	1,705,561	-
14	Siderophore	2,028,388	2,040,700	ficellomycin (3%)
15	Other, T2PKS, Terpene	2,402,045	2,491,015	cytorhodin (50%)
16	Lanthipeptide-Class-III	2,834,891	2,856,456	AmfS (100%)
17	Melanin	2,896,202	2,906,633	Melanin (100%)
18	T1PKS, NRPS	2,932,975	2,975,996	Enduracidin (4%)
19	RRE-containing	3,741,768	3,761,910	Keywimysin (80%)
20	Ectoine, Butyrolactone	3,905,633	3,920,003	Showdomycin (47%)
21	Siderophore	5,469,697	5,481,475	desferrioxamin B (80%)
22	Lanthipeptide-Class-III; Class II	5,532,442	5,563,857	Cyclothiazomycin (9%)
23	T1PKS, NRPS	6,240,190	6,321,415	macbecin / macbecin II (34%)
24	ectoine	6,729,044	6,739,442	Ectoine (100%)
25	Betalactone	7,149,244	7,179,298	-
26	terpene	7,321,088	7,340,774	steffimycin D (19%)
27	T1PKS, NRPS	7,454,352	7,528,782	Elaiophylin (79%)
28	NRPS, T1PKS, NRPS-Like, Lassopeptide	7,528,956	7,638,491	siamycin I (52%)
29	NRPS, hglE-KS	7,828,587	7,911,438	Coelibactin (100%)
30	T3PKS	8,171,627	8,212,745	Herboxidiene (6%)
31	NRPS	8,268,935	8,319,869	Coelichelin (90%)
32	Terpene	8,393,398	8,433,409	Carotenoid (100%)
33	Butyrolactone	8,463,186	8,474,130	coelimycin P1 (8%)
34	T1PKS, NRPS-Like	8,512,671	8,561,052	Herboxidiene (6%)

## Sheet: Table_S5
Table S5	List of type strain genomes used in this study
Strain name	Assembly_file
Streptomyces alboflavus NRRL B-2373	GCF_000716675.1_ASM71667v1_genomic
Streptomyces yokosukanensis DSM 40224	GCF_001514035.1_ASM151403v1_genomic
Streptomyces seoulensis NRRL B-24310	GCF_000725795.1_Doro.v1.0_genomic
Streptomyces luteus TRM 45540	GCF_000739045.1_ASM73904v1_genomic
Streptomyces griseorubiginosus DSM 40469	GCF_001514195.1_ASM151419v1_genomic
Streptomyces harbinensis CGMCC 4.7047	GCF_900116145.1_IMG-taxon_2675903139_annotated_assembly_genomic
Streptomyces bungoensis DSM 41781	GCF_001514215.1_ASM151421v1_genomic
Streptomyces lincolnensis NRRL 2936	GCF_001685355.1_ASM168535v1_genomic
Streptomyces himastatinicus ATCC 53653	GCF_000158915.1_ASM15891v1_genomic
Streptomyces nodosus ATCC 14899	GCF_000819545.1_ASM81954v1_genomic
Streptomyces olivaceus NRRL B-3009	GCF_000721235.1_ASM72123v1_genomic
Streptomyces radiopugnans CGMCC 4.3519	GCF_900110735.1_IMG-taxon_2663762755_annotated_assembly_genomic
Streptomyces vietnamensis GIMV4.0001	GCF_000830005.1_ASM83000v1_genomic
Streptomyces flavovariabilis NRRL B-16367	GCF_000725785.1_Doro.v1.0_genomic
Streptomyces wedmorensis NRRL 3426	GCF_000716445.1_ASM71644v1_genomic
Streptomyces albidoflavus NRRL B-1271	GCF_000719955.1_ASM71995v1_genomic
Streptomyces corchorusii DSM 40340	GCF_001514055.1_ASM151405v1_genomic
Streptomyces antibioticus DSM 40234	GCF_001514065.1_ASM151406v1_genomic
Streptomyces phaeoluteigriseus DSM 41896	GCF_001896135.2_ASM189613v2_genomic
Streptomyces sparsogenes ATCC 25498	GCF_001704635.1_ASM170463v1_genomic
Streptomyces resistomycificus DSM 40133	GCF_001514265.1_ASM151426v1_genomic
Streptomyces durhamensis NRRL B-3309	GCF_000725475.1_Doro.v1.0_genomic
Streptomyces varsoviensis NRRL B-3589	GCF_000719255.1_ASM71925v1_genomic
Streptomyces rubiginosohelvolus JCM 4415	GCF_014649875.1_ASM1464987v1_genomic
Streptomyces megasporus NRRL B-16372	GCF_000718985.1_ASM71898v1_genomic
Streptomyces achromogenes subsp. achromogenes NRRL B-2120	GCF_000720835.1_ASM72083v1_genomic
Streptomyces azureus ATCC 14921	GCF_001270025.1_Sazu_1.0_genomic
Streptomyces griseofuscus NRRL B-5429	GCF_000718315.1_ASM71831v1_genomic
Streptomyces yangpuensis fd2-tb	GCF_001005295.1_ASM100529v1_genomic
Streptomyces cyaneofuscatus NRRL B-2570	GCF_000718135.1_ASM71813v1_genomic
Streptomyces curacoi DSM 40107	GCF_001513975.1_ASM151397v1_genomic
Streptomyces alni CGMCC 4.3510	GCF_900112845.1_IMG-taxon_2667527403_annotated_assembly_genomic
Streptomyces rubidus CGMCC 4.2026	GCF_900110255.1_IMG-taxon_2671180039_annotated_assembly_genomic
Streptomyces ambofaciens ATCC 23877	GCF_001267885.1_ASM126788v1_genomic
Streptomyces hokutonensis R1-NS-10	GCF_000376565.1_ASM37656v1_genomic
Streptomyces filamentosus JCM 4122	GCF_014654895.1_ASM1465489v1_genomic
Streptomyces melanosporofaciens DSM 40318	GCF_900105695.1_IMG-taxon_2634166371_annotated_assembly_genomic
Streptomyces lavendulae subsp. lavendulae NRRL B-2774	GCF_000718155.1_ASM71815v1_genomic
Streptomyces indicus CGMCC 4.5727	GCF_900100315.1_IMG-taxon_2675903130_annotated_assembly_genomic
Streptomyces guanduensis CGMCC 4.2022	GCF_900103985.1_IMG-taxon_2667527439_annotated_assembly_genomic
Streptomyces venezuelae ATCC 10712	GCF_000253235.1_ASM25323v1_genomic
Streptomyces caeruleatus NRRL B-24802	GCF_001514235.1_ASM151423v1_genomic
Streptomyces pluripotens MUSC 135	GCF_000802245.2_ASM80224v2_genomic
Streptomyces kebangsaanensis SUK12	GCF_001906585.1_ASM190658v1_genomic
Streptomyces catenulae NRRL B-2342	GCF_000718015.1_ASM71801v1_genomic
Streptomyces xiamenensis MCCC 1A01550	GCF_000993785.3_ASM99378v3_genomic
Streptomyces sulphureus DSM 40104	GCF_000381025.1_ASM38102v1_genomic
Streptomyces rapamycinicus NRRL 5491	GCF_003675955.1_ASM367595v1_genomic
Streptomyces avermitilis MA-4680	GCF_000009765.2_ASM976v2_genomic
Streptomyces niger NRRL B-3857	GCF_000718305.1_ASM71830v1_genomic
Streptomyces misionensis DSM 40306	GCF_900104815.1_IMG-taxon_2634166373_annotated_assembly_genomic
Streptomyces longwoodensis DSM 41677	GCF_001514125.1_ASM151412v1_genomic
Streptomyces griseus DSM 40236	GCF_900105705.1_IMG-taxon_2634166340_annotated_assembly_genomic
Streptomyces rimosus subsp. rimosus ATCC 10970	GCF_000331185.2_ASM33118v2_genomic
Streptomyces exfoliatus NRRL B-2924	GCF_000725545.1_Doro.v1.0_genomic
Streptomyces clavuligerus ATCC 27064	GCF_005519465.1_ASM551946v1_genomic
Streptomyces yanglinensis CGMCC 4.2023	GCF_900107965.1_IMG-taxon_2667527441_annotated_assembly_genomic
Streptomyces olivochromogenes DSM 40451	GCF_001514115.1_ASM151411v1_genomic
Streptomyces platensis DSM 40041	GCF_002119195.1_ASM211919v1_genomic
Streptomyces paucisporeus CGMCC 4.2025	GCF_900142575.1_IMG-taxon_2667527448_annotated_assembly_genomic
Streptomyces canus DSM 40017	GCF_001514145.1_ASM151414v1_genomic
Streptomyces xanthophaeus NRRL B-5414	GCF_000725805.1_Doro.v1.0_genomic
Streptomyces pseudovenezuelae DSM 40212	GCF_001513955.1_ASM151395v1_genomic
Streptomyces wuyuanensis CGMCC 4.7042	GCF_900103455.1_IMG-taxon_2675903062_annotated_assembly_genomic
Streptomyces monomycini NRRL B-24309	GCF_000715845.1_ASM71584v1_genomic
Streptomyces yeochonensis CN732	GCF_000745345.1_ASM74534v1_genomic
Streptomyces qinglanensis CGMCC 4.6825	GCF_900111245.1_IMG-taxon_2675903055_annotated_assembly_genomic
Streptomyces violaceorubidus NRRL B-16381	GCF_000717995.1_ASM71799v1_genomic
Streptomyces pini PL19	GCF_900114215.1_IMG-taxon_2654587880_annotated_assembly_genomic
Streptomyces cellostaticus DSM 40189	GCF_001513965.1_ASM151396v1_genomic
Streptomyces griseoruber DSM 40281	GCF_001514205.1_ASM151420v1_genomic
Streptomyces prunicolor NBRC 13075	GCF_000367365.1_ASM36736v1_genomic
Streptomyces atroolivaceus NRRL ISP-5137	GCF_000717025.1_ASM71702v1_genomic
Streptomyces jietaisiensis CGMCC 4.1859	GCF_900102095.1_IMG-taxon_2667527442_annotated_assembly_genomic
Streptomyces aidingensis CGMCC 4.5739	GCF_900112355.1_IMG-taxon_2675903061_annotated_assembly_genomic
Streptomyces amritsarensis MTCC 11845	GCF_001953875.1_ASM195387v1_genomic
Streptomyces specialis GW41-1564	GCF_001493375.1_Streptomyces_specialis
Kitasatospora xanthocidica JCM 4862	GCF_014656195.1_ASM1465619v1
Streptomyces durocortorensis RHZ10	GCF_016901035.1_ASM1690103v1
Streptomyces virginiae NRRL-ISP 5094	GCF_000720455.1_ASM72045v1
Streptomyces mobaraensis DSM 40847	GCF_000342125.1_S.mobaraensisn_1.0_genomic
Streptomyces noursei ATCC 11455	GCF_001704275.1_ASM170427v1
Streptomyces fradiae DSM 40063	GCF_009834665.1_ASM983466v1
Streptomyces anulatus JCM 4721	GCF_020783455.1_ASM2078345v1
Streptomyces albus subsp. albus NBRC 13014	GCF_000725885.1_ASM72588v1
Streptomyces sclerotialus NRRL-ISP 5269	GCF_000720555.1_ASM72055v1
Streptomyces aureocirculatus NRRL-ISP 5386	GCF_000725745.1_Doro.v1.0
Streptomyces violens NRRL-ISP 5597	GCF_000717745.1_ASM71774v1
Streptomyces somaliensis DSM 40738	GCF_024349285.1_ASM2434928v1
Streptomyces silvae For3	GCF_016745505.1_ASM1674550v1
Streptomyces celluloflavus NRRL B-2493	GCF_000720995.1_ASM72099v1
Streptomyces ochraceiscleroticus NRRL-ISP 5594	GCF_000720485.1_ASM72048v1
Streptomyces cinnabarinus NRRL B-12382	GCF_027270315.1_ASM2727031v1
Streptomyces lydicus NRRL-ISP 5461	GCF_000717345.1_ASM71734v1
Streptomyces halstedii NRRL-ISP 5068	GCF_000720535.1_ASM72053v1
Streptomyces leeuwenhoekii DSM 42122	GCF_001013905.1_sleC34
Streptomyces bikiniensis NRRL B-1049	GCA_000716245.1_ASM71624v1
Streptomyces bottropensis ATCC 25435	GCF_000383595.1_ASM38359v1
Streptomyces arboris TRM68085	GCF_008932075.1_ASM893207v1
Streptomyces iakyrus NRRL-ISP 5482	GCF_000717055.1_ASM71705v1
Streptomyces scopuliridis NRRL B-24574	GCF_000718095.1_ASM71809v1
Streptomyces laurentii ATCC 31255	GCA_002355495.1_ASM235549v1
Streptomyces puniceus NRRL B-2895	GCF_000719195.1_ASM71919v1
Streptomyces thermoautotrophicus UBT1	GCF_001543895.1_ASM154389v1
Streptomyces sp VB1	GCF_026153095.1_ASM2615309v1

## Sheet: Table_S6
Table S6	List of employed genomes in this study and their associated genome metrics
Strain_name	Assembly_file	Strain_code	Completeness	Contamination	Genome size (bp)	# scaffolds	# contigs	N50 (scaffolds)	N50 (contigs)	Mean scaffold length (bp)	Mean contig length (bp)	Longest scaffold (bp)	Longest contig (bp)	GC	contigs_quast
Streptomyces_griseus_subsp._griseus_NBRC_13350	GCF_000010605.1_ASM1060v1_genomic	34	99.91	0.0	8545929	1	1	8545929	8545929	8545929	8545929	8545929	8545929	72.2	1.0
Streptomyces_californicus_strain_NRRL_B-3320	GCF_000715745.1_ASM71574v1_genomic	26	91.14	0.0	8023053	130	1682	130234	8308	61715	4577	641337	38583	72.5	111.0
Streptomyces_anulatus_NRRL_B-3362	GCF_000717105.1_ASM71710v1_genomic	9	99.91	1.33	8402693	178	178	201367	201367	47206	47206	746825	746825	71.3	137.0
Streptomyces_californicus_NRRL_B-2098	GCF_000717645.1_ASM71764v1_genomic	19	100.0	0.76	7785545	105	105	251927	251927	74148	74148	587191	587191	72.7	80.0
Streptomyces_californicus_NRRL_2423	GCF_000717665.1_ASM71766v1_genomic	21	100.0	0.45	7896344	67	67	393199	393199	117855	117855	752970	752970	72.7	45.0
Streptomyces_griseus_subsp._griseus_NRRL_WC-3480	GCF_000717795.1_ASM71779v1_genomic	37	99.91	0.0	8329687	166	166	457602	457602	50178	50178	795476	795476	72.2	108.0
Streptomyces_griseus_subsp._rhodochrous_NRRL_B-2931	GCF_000718205.1_ASM71820v1_genomic	35	100.0	0.38	8030720	67	67	268909	268909	119861	119861	814830	814830	72.6	50.0
Streptomyces_griseus_subsp._rhodochrous_NRRL_B-2932	GCF_000718235.1_ASM71823v1_genomic	39	100.0	0.38	7836951	142	142	246180	246180	55189	55189	644214	644214	72.7	88.0
Streptomyces_californicus_NRRL_B-2988	GCF_000718245.1_ASM71824v1_genomic	20	100.0	0.38	7783343	64	64	408175	408175	121614	121614	941092	941092	72.7	49.0
Streptomyces_griseus_subsp._griseus_strain_NRRL_B-2621	GCF_000718525.1_ASM71852v1_genomic	44	100.0	0.99	7429044	239	239	69828	69828	31083	31083	232159	232159	73.9	206.0
Streptomyces_californicus_NRRL_ISP-5083	GCF_000718695.1_ASM71869v1_genomic	22	99.91	0.88	8179821	83	83	276573	276573	98552	98552	652771	652771	72.5	60.0
Streptomyces_griseus_subsp._rhodochrous_NRRL_B-1691	GCF_000719035.1_ASM71903v1_genomic	41	100.0	0.76	8086515	228	228	213728	213728	35467	35467	728808	728808	72.6	80.0
Streptomyces_californicus_NRRL_B-2895_contig1.1	GCF_000719195.1_ASM71919v1_genomic	17	99.91	0.88	8175879	82	82	303798	303798	99705	99705	562343	562343	72.5	61.0
Streptomyces_griseus_subsp._griseus_strain_NRRL_F-5144	GCF_000719355.1_ASM71935v1_genomic	32	99.15	0.28	7849817	89	89	278130	278130	88200	88200	527118	527118	71.5	61.0
Streptomyces_griseus_subsp._griseus_NRRL_F-5144	GCF_000720255.1_ASM72025v1_genomic	52	100.0	0.28	9889723	265	265	183856	183856	37319	37319	773269	773269	70.7	159.0
Streptomyces_griseus_subsp._griseus_NRRL_B-2621	GCF_000721035.1_ASM72103v1_genomic	55	100.0	0.99	7428938	174	174	95686	95686	42695	42695	382906	382906	73.9	144.0
Streptomyces_anulatus_NRRL_B-2873	GCF_000721175.1_ASM72117v1_genomic	5	99.91	1.33	8402354	167	167	178406	178406	50313	50313	746136	746136	71.3	121.0
Streptomyces_griseus_subsp._rhodochrous_NRRL_B-2930	GCF_000721205.1_ASM72120v1_genomic	57	100.0	0.38	8029964	85	85	246049	246049	94470	94470	622586	622586	72.6	71.0
Streptomyces_griseus_subsp._griseus_NRRL_F-2227	GCF_000721575.1_ASM72157v1_genomic	31	100.0	0.45	8042224	86	86	199611	199611	93514	93514	537125	537125	72.6	70.0
Streptomyces_griseus_subsp._rhodochrous_NRRL_B-2929	GCF_001270675.1_ASM127067v1_genomic	51	100.0	0.38	8029206	102	102	157297	157297	78717	78717	444337	444337	72.6	90.0
Streptomyces_anulatus_ATCC_11523	GCF_001434355.1_ASM143435v1_genomic	10	99.91	0.0	8847108	2	8	8759578	2269932	4423554	1105731	8759578	2694368	71.7	2.0
Streptomyces_griseus_BIG105	GCF_001715295.1_ASM171529v1_genomic	45	99.53	0.0	6866218	16	69	1709508	553713	429138	99155	2190966	996578	71.7	8.0
Streptomyces_griseus_NRRL_B-2165	GCF_001723115.1_ASM172311v1_genomic	49	95.68	0.32	8102089	1108	1189	13772	13560	7312	6810	56415	56415	72.2	1107.0
Streptomyces_griseus_subsp._griseus_ATCC_13273	GCF_003610995.1_ASM361099v1_genomic	47	99.78	0.38	7238194	1	1	7238194	7238194	7238194	7238194	7238194	7238194	71.7	1.0
Streptomyces_griseus_strain_CGMCC_4.18	GCF_009866455.1_ASM986645v1_genomic	30	99.91	0.19	8474298	165	240	153923	96588	51359	35304	568328	477959	72.3	165.0
Streptomyces_anulatus_strain_SID10689	GCF_010548045.1_ASM1054804v1_genomic	16	99.91	0.57	8286260	426	426	37429	37429	19451	19451	302715	302715	71.8	395.0
Streptomyces_griseus_strain_SID164	GCF_010548565.1_ASM1054856v1_genomic	56	99.91	0.0	8337579	1034	1034	16154	16154	8063	8063	103868	103868	72.2	906.0
Streptomyces_anulatus_strain_SID505	GCF_010548615.1_ASM1054861v1_genomic	3	99.09	0.95	8240482	1117	1117	15550	15550	7377	7377	150008	150008	71.6	969.0
Streptomyces_anulatus_strain_SID7903	GCF_010548705.1_ASM1054870v1_genomic	14	99.91	0.76	8423833	415	415	41768	41768	20298	20298	221769	221769	71.7	377.0
Streptomyces_anulatus_strain_SID9598	GCF_010550525.1_ASM1055052v1_genomic	13	98.97	1.2	8142247	1440	1440	12106	12106	5654	5654	92183	92183	71.5	1167.0
Streptomyces_rubiginosohelvolus_strain_JCM_4415	GCF_014649875.1_ASM1464987v1_genomic	29	99.91	0.38	7548572	40	54	350824	268800	188714	139773	1555311	1555311	71.7	40.0
Streptomyces_anulatus_JCM_4721	GCF_014650675.1_ASM1465067v1_genomic	6	99.91	0.0	8855698	49	52	475457	353862	180728	170300	1108124	1108124	71.7	49.0
Streptomyces_griseus_JCM_4516	GCF_014655335.1_ASM1465533v1_genomic	42	99.53	0.19	8065044	61	156	345660	159196	132213	51669	625197	357270	71.9	61.0
Streptomyces_californicus_FDAARGOS_1209	GCF_016906185.1_ASM1690618v1_genomic	25	100.0	0.38	8031696	3	3	7814960	7814960	2677232	2677232	7814960	7814960	72.6	3.0
Streptomyces_californicus_FDAARGOS_1212	GCF_016906205.1_ASM1690620v1_genomic	27	100.0	0.38	8082614	5	5	7788344	7788344	1616522	1616522	7788344	7788344	72.5	5.0
Streptomyces_californicus_FDAARGOS_1211	GCF_016906225.1_ASM1690622v1_genomic	18	100.0	0.38	8053224	5	5	7826524	7826524	1610644	1610644	7826524	7826524	72.5	5.0
Streptomyces_californicus_FDAARGOS_1213	GCF_016906245.1_ASM1690624v1_genomic	24	100.0	0.38	8084048	6	6	7791604	7791604	1347341	1347341	7791604	7791604	72.5	6.0
Streptomyces_californicus_FDAARGOS_1210	GCF_016906265.1_ASM1690626v1_genomic	23	99.91	0.83	8221537	3	3	7919564	7919564	2740512	2740512	7919564	7919564	72.5	3.0
Streptomyces_anulatus_AC569_RSS891	GCF_019049185.1_ASM1904918v1_genomic	15	99.91	0.19	9103607	175	180	110869	104514	52020	50570	397764	397763	71.4	162.0
Streptomyces_griseus_strain_50b	GCF_019350955.1_ASM1935095v1_genomic	38	98.25	1.29	8295017	1759	1759	7641	7641	4715	4715	40473	40473	72.1	1759.0
Streptomyces_anulatus_VUW1	GCF_019378935.1_ASM1937893v1_genomic	7	99.91	0.0	8874447	1	1	8874447	8874447	8874447	8874447	8874447	8874447	71.5	1.0
Streptomyces_griseus_subsp._griseus_48	GCF_019389735.1_ASM1938973v1_genomic	50	99.91	0.0	8520806	36	36	884337	884337	236689	236689	1956809	1956809	72.3	36.0
Streptomyces_griseus_subsp._griseus_54	GCF_019389775.1_ASM1938977v1_genomic	33	99.91	0.0	8519837	38	38	703003	703003	224206	224206	1599217	1599217	72.3	38.0
Streptomyces_griseus_subsp._griseus_51e	GCF_019389795.1_ASM1938979v1_genomic	43	99.91	0.0	8518209	42	42	605374	605374	202814	202814	1148607	1148607	72.3	42.0
Streptomyces_griseus_subsp._griseus_30	GCF_019389835.1_ASM1938983v1_genomic	54	99.91	0.0	8528826	26	26	1389621	1389621	328031	328031	1536173	1536173	72.3	26.0
Streptomyces_californicus_strain_TBG-201	GCF_020640855.1_ASM2064085v1_genomic	28	100.0	0.38	7994281	50	129	1079985	154990	159885	61929	2372401	416433	72.6	17.0
Streptomyces_anulatus_strain_YINM00001	GCF_020783455.1_ASM2078345v1_genomic	1	99.91	0.0	8690773	2	2	8372992	8372992	4345386	4345386	8372992	8372992	71.6	2.0
Streptomyces_sp._VB1	GCF_026153095.1_ASM2615309v1_genomic	user_1	99.15	0.88	8804882	2	3	8684380	8656701	4402441	2934927	8684380	8656701	71.4	2.0
Streptomyces_anulatus_strain_NBC_01645	GCF_026339775.1_ASM2633977v1_genomic	4	99.91	0.19	9088432	11	11	1523792	1523792	826221	826221	2189096	2189096	71.3	11.0
Streptomyces_anulatus_strain_NBC_01623	GCF_026339795.1_ASM2633979v1_genomic	12	99.91	0.0	8960955	4	4	4565571	4565571	2240238	2240238	4565571	4565571	71.4	4.0
Streptomyces_anulatus_strain_NBC_01634	GCF_026339815.1_ASM2633981v1_genomic	2	99.91	0.51	9298428	5	5	8491573	8491573	1859685	1859685	8491573	8491573	71.3	5.0
Streptomyces_anulatus_strain_NBC_01464	GCF_026340055.1_ASM2634005v1_genomic	11	99.91	0.51	9279953	6	6	8620907	8620907	1546658	1546658	8620907	8620907	71.3	6.0
Streptomyces_griseus_strain_NBC_01345	GCF_026340455.1_ASM2634045v1_genomic	48	99.91	0.19	8198468	3	3	7149729	7149729	2732822	2732822	7149729	7149729	71.8	3.0
Streptomyces_anulatus_strain_K-31	GCF_030286025.1_ASM3028602v1_genomic	8	99.43	0.38	8548838	1	235	8548838	75119	8548838	36367	8548838	257163	71.5	1.0
Streptomyces_griseus_strain_DSM_40932	GCF_031845765.1_ASM3184576v1_genomic	36	99.62	0.88	7939994	180	180	131579	131579	44111	44111	271480	271480	72.0	130.0
Streptomyces_griseus_DSM_40236	GCF_900105705.1_IMG-taxon_2634166340_annotated_assembly_genomic	53	99.91	1.33	8630192	4	4	5991967	5991967	2157548	2157548	5991967	5991967	72.2	4.0
Streptomyces_griseus_NCTC13033	GCF_900460065.1_43874_D01_genomic	40	99.91	0.0	8528890	60	60	302173	302173	142148	142148	670701	670701	72.2	60.0
Streptomyces_griseus_NCTC7807	GCF_900460115.1_53878_B01_genomic	46	99.53	0.19	6951521	9	9	1416698	1416698	772391	772391	1820916	1820916	73.5	9.0

## Sheet: Table_S7
Table S7	NRPS-type BGC families predicted with BiG-SCAPE in selected Streptomyces genomes
ID_BGC_region	Family_Number
10_NZ_CM003601.1.region028	27
BGC0000296	27
11_c00001_NZ_JAPE...region024	56
2_c00001_NZ_JAPE...region024	56
11_c00001_NZ_JAPE...region017	89
12_c00001_NZ_JAPE...region019	89
15_c00129_NZ_JAGM...region001	89
2_c00001_NZ_JAPE...region017	89
4_c00008_NZ_JAPE...region007	89
11_c00001_NZ_JAPE...region006	94
12_c00002_NZ_JAPE...region005	94
2_c00001_NZ_JAPE...region006	94
4_c00011_NZ_JAPE...region001	94
11_c00001_NZ_JAPE...region032	112
12_c00001_NZ_JAPE...region005	112
15_c00047_NZ_JAGM...region001	112
2_c00001_NZ_JAPE...region032	112
4_c00006_NZ_JAPE...region010	112
15_c00048_NZ_JAGM...region001	113
15_c00142_NZ_JAGM...region001	138
15_c00144_NZ_JAGM...region001	139
15_c00148_NZ_JAGM...region001	140
15_c00154_NZ_JAGM...region001	143
17_NZ_JOFA01000019.region001	188
18_NZ_CP070249.1.region007	188
19_NZ_JNZZ01000010.region001	188
20_NZ_JOFG01000012.region001	188
21_NZ_JOAC01000005.region001	188
22_NZ_JOBQ01000016.region001	188
23_NZ_CP070260.1.region025	188
24_NZ_CP070254.1.region007	188
25_NZ_CP070242.1.region007	188
27_NZ_CP070245.1.region026	188
28_c00008_NZ_JAJD...region006	188
31_NZ_JOIT01000001.region001	188
35_NZ_JOFE01000008.region001	188
39_NZ_JOFF01000007.region001	188
41_NZ_JODO01000002.region001	188
51_NZ_LGUZ01000026.region001	188
57_NZ_JOFD01000005.region001	188
17_NZ_JOFA01000007.region001	223
18_NZ_CP070249.1.region014	223
19_NZ_JNZZ01000004.region002	223
20_NZ_JOFG01000005.region002	223
21_NZ_JOAC01000012.region001	223
22_NZ_JOBQ01000008.region002	223
23_NZ_CP070260.1.region018	223
24_NZ_CP070254.1.region014	223
25_NZ_CP070242.1.region014	223
27_NZ_CP070245.1.region019	223
28_c00012_NZ_JAJD...region004	223
31_NZ_JOIT01000012.region002	223
35_NZ_JOFE01000026.region002	223
39_NZ_JOFF01000009.region001	223
41_NZ_JODO01000043.region001	223
51_NZ_LGUZ01000054.region001	223
57_NZ_JOFD01000024.region001	223
1_NZ_CP086102.1.region005	252
7_NZ_CP080029.1.region029	252
10_NZ_CM003601.1.region006	255
1_NZ_CP086102.1.region008	255
6_NZ_BMVK01000007.region001	255
10_NZ_CM003601.1.region010	271
1_NZ_CP086102.1.region024	271
6_NZ_BMVK01000001.region002	271
18_NZ_CP070249.1.region018	313
19_NZ_JNZZ01000028.region001	313
20_NZ_JOFG01000026.region001	313
24_NZ_CP070254.1.region018	313
25_NZ_CP070242.1.region018	313
27_NZ_CP070245.1.region015	313
17_NZ_JOFA01000017.region001	318
18_NZ_CP070249.1.region023	318
19_NZ_JNZZ01000001.region003	318
20_NZ_JOFG01000002.region001	318
21_NZ_JOAC01000002.region003	318
22_NZ_JOBQ01000001.region001	318
23_NZ_CP070260.1.region010	318
24_NZ_CP070254.1.region023	318
25_NZ_CP070242.1.region023	318
27_NZ_CP070245.1.region010	318
28_c00007_NZ_JAJD...region001	318
31_NZ_JOIT01000009.region001	318
35_NZ_JOFE01000005.region002	318
39_NZ_JOFF01000003.region001	318
41_NZ_JODO01000008.region001	318
51_NZ_LGUZ01000059.region001	318
57_NZ_JOFD01000007.region001	318
17_NZ_JOFA01000008.region002	349
18_NZ_CP070249.1.region025	349
19_NZ_JNZZ01000001.region001	349
20_NZ_JOFG01000019.region001	349
21_NZ_JOAC01000002.region001	349
22_NZ_JOBQ01000001.region003	349
23_NZ_CP070260.1.region008	349
24_NZ_CP070254.1.region025	349
25_NZ_CP070242.1.region025	349
27_NZ_CP070245.1.region008	349
28_c00007_NZ_JAJD...region003	349
31_NZ_JOIT01000005.region001	349
35_NZ_JOFE01000002.region001	349
39_NZ_JOFF01000008.region001	349
41_NZ_JODO01000001.region002	349
51_NZ_LGUZ01000017.region001	349
57_NZ_JOFD01000001.region002	349
17_NZ_JOFA01000001.region001	362
18_NZ_CP070249.1.region026	362
19_NZ_JNZZ01000002.region001	362
20_NZ_JOFG01000003.region001	362
21_NZ_JOAC01000004.region004	362
22_NZ_JOBQ01000005.region001	362
23_NZ_CP070260.1.region007	362
24_NZ_CP070254.1.region026	362
25_NZ_CP070242.1.region026	362
27_NZ_CP070245.1.region007	362
28_c00007_NZ_JAJD...region004	362
31_NZ_JOIT01000003.region001	362
35_NZ_JOFE01000004.region003	362
39_NZ_JOFF01000002.region001	362
41_NZ_JODO01000003.region001	362
51_NZ_LGUZ01000037.region001	362
57_NZ_JOFD01000006.region001	362
17_NZ_JOFA01000016.region002	382
1_NZ_CP086102.1.region003	382
21_NZ_JOAC01000015.region001	382
22_NZ_JOBQ01000002.region003	382
23_NZ_CP070260.1.region003	382
31_NZ_JOIT01000025.region002	382
35_NZ_JOFE01000021.region002	382
41_NZ_JODO01000015.region001	382
51_NZ_LGUZ01000009.region001	382
57_NZ_JOFD01000018.region002	382
17_NZ_JOFA01000043.region001	477
18_NZ_CP070250.1.region001	477
22_NZ_JOBQ01000041.region001	477
23_NZ_CP070262.1.region001	477
24_NZ_CP070257.1.region001	477
25_NZ_CP070243.1.region001	477
27_NZ_CP070247.1.region001	477
31_NZ_JOIT01000031.region001	477
17_NZ_JOFA01000005.region001	482
18_NZ_CP070249.1.region028	482
19_NZ_JNZZ01000002.region003	482
20_NZ_JOFG01000003.region003	482
21_NZ_JOAC01000004.region002	482
22_NZ_JOBQ01000002.region001	482
23_NZ_CP070260.1.region005	482
24_NZ_CP070254.1.region028	482
25_NZ_CP070242.1.region028	482
27_NZ_CP070245.1.region005	482
28_c00005_NZ_JAJD...region004	482
28_c00007_NZ_JAJD...region006	482
31_NZ_JOIT01000003.region003	482
35_NZ_JOFE01000004.region001	482
39_NZ_JOFF01000002.region003	482
41_NZ_JODO01000003.region003	482
51_NZ_LGUZ01000048.region002	482
57_NZ_JOFD01000006.region003	482
BGC0000458	482
17_NZ_JOFA01000002.region004	505
17_NZ_JOFA01000002.region005	505
18_NZ_CP070249.1.region004	505
18_NZ_CP070249.1.region005	505
19_NZ_JNZZ01000016.region004	505
19_NZ_JNZZ01000016.region005	505
20_NZ_JOFG01000013.region004	505
20_NZ_JOFG01000013.region005	505
21_NZ_JOAC01000006.region002	505
22_NZ_JOBQ01000004.region002	505
23_NZ_CP070260.1.region027	505
24_NZ_CP070254.1.region004	505
24_NZ_CP070254.1.region005	505
25_NZ_CP070242.1.region004	505
25_NZ_CP070242.1.region005	505
27_NZ_CP070245.1.region028	505
28_c00008_NZ_JAJD...region003	505
28_c00008_NZ_JAJD...region004	505
31_NZ_JOIT01000006.region004	505
31_NZ_JOIT01000006.region005	505
35_NZ_JOFE01000007.region002	505
39_NZ_JOFF01000010.region003	505
39_NZ_JOFF01000010.region004	505
41_NZ_JODO01000007.region004	505
47_NZ_CP032543.1.region004	505
51_NZ_LGUZ01000015.region004	505
57_NZ_JOFD01000004.region002	505
5_NZ_JOEZ01000010.region001	505
17_NZ_JOFA01000016.region003	510
18_NZ_CP070249.1.region031	510
19_NZ_JNZZ01000019.region003	510
20_NZ_JOFG01000003.region006	510
21_NZ_JOAC01000023.region001	510
22_NZ_JOBQ01000002.region004	510
23_NZ_CP070260.1.region002	510
24_NZ_CP070254.1.region031	510
25_NZ_CP070242.1.region031	510
27_NZ_CP070245.1.region002	510
28_c00003_NZ_JAJD...region001	510
31_NZ_JOIT01000020.region002	510
35_NZ_JOFE01000025.region002	510
39_NZ_JOFF01000019.region001	510
41_NZ_JODO01000014.region002	510
51_NZ_LGUZ01000022.region002	510
57_NZ_JOFD01000017.region001	510
5_NZ_JOEZ01000034.region001	510
11_c00001_NZ_JAPE...region028	601
12_c00001_NZ_JAPE...region009	601
2_c00001_NZ_JAPE...region028	601
4_c00006_NZ_JAPE...region006	601
11_c00001_NZ_JAPE...region031	604
12_c00001_NZ_JAPE...region006	604
2_c00001_NZ_JAPE...region031	604
4_c00006_NZ_JAPE...region009	604
11_c00001_NZ_JAPE...region034	607
12_c00001_NZ_JAPE...region003	607
2_c00001_NZ_JAPE...region034	607
10_NZ_CM003601.1.region033	610
11_c00002_NZ_JAPE...region002	610
12_c00001_NZ_JAPE...region001	610
15_c00127_NZ_JAGM...region001	610
29_NZ_BMTW01000006.region003	610
2_c00004_NZ_JAPE...region002	610
42_NZ_BNBJ01000009.region001	610
48_c00002_NZ_JAPE...region004	610
4_c00004_NZ_JAPE...region001	610
6_NZ_BMVK01000010.region002	610
7_NZ_CP080029.1.region032	610
9_NZ_JNXS01000034.region001	610
30_NZ_LRMW01000206.region001	624
30_NZ_LRMW01000207.region001	624
29_NZ_BMTW01000012.region001	698
32_NZ_JOGA01000006.region001	698
32_NZ_JOGA01000032.region001	724
32_NZ_JOGA01000041.region001	726
30_NZ_ML956170.1.region002	734
33_NZ_QKJW01000002.region007	734
34_NC_010572.1.region009	734
37_NZ_JOBR01000001.region004	734
40_NZ_UAVD01000029.region002	734
43_NZ_QKJY01000001.region002	734
50_NZ_QKJZ01000001.region006	734
53_NZ_FNTW01000001.region007	734
54_NZ_QKKA01000002.region002	734
7_NZ_CP080029.1.region005	734
user_1_contig01.region007	734
10_NZ_CM003601.1.region032	763
15_c00106_NZ_JAGM...region001	763
1_NZ_CP086102.1.region002	763
30_NZ_ML956154.1.region002	763
33_NZ_QKJW01000029.region003	763
34_NC_010572.1.region035	763
37_NZ_JOBR01000008.region003	763
40_NZ_UAVD01000033.region002	763
43_NZ_QKJY01000006.region003	763
50_NZ_QKJZ01000005.region003	763
53_NZ_FNTW01000002.region004	763
54_NZ_QKKA01000006.region003	763
6_NZ_BMVK01000010.region001	763
BGC0000175	763
BGC0001845	763
36_NZ_JYBE02000001.region007	843
36_NZ_JYBE02000001.region025	861
30_NZ_LRMW01000094.region001	894
30_NZ_LRMW01000128.region001	894
33_NZ_QKJW01000005.region001	894
34_NC_010572.1.region020	894
37_NZ_JOBR01000012.region001	894
40_NZ_UAVD01000036.region001	894
43_NZ_QKJY01000002.region001	894
50_NZ_QKJZ01000003.region003	894
53_NZ_FNTW01000002.region019	894
54_NZ_QKKA01000001.region002	894
35_NZ_JOFE01000006.region002	925
39_NZ_JOFF01000014.region002	925
41_NZ_JODO01000006.region002	925
51_NZ_LGUZ01000092.region002	925
57_NZ_JOFD01000014.region002	925
40_NZ_UAVD01000022.region001	946
1_NZ_CP086102.1.region007	957
30_NZ_ML956155.1.region001	957
33_NZ_QKJW01000002.region006	957
34_NC_010572.1.region008	957
36_NZ_JYBE02000001.region004	957
37_NZ_JOBR01000001.region003	957
40_NZ_UAVD01000029.region003	957
43_NZ_QKJY01000001.region003	957
4_c00006_NZ_JAPE...region007	957
50_NZ_QKJZ01000001.region007	957
53_NZ_FNTW01000001.region008	957
54_NZ_QKKA01000002.region003	957
6_NZ_BMVK01000004.region003	957
7_NZ_CP080029.1.region026	957
8_NZ_CP127386.1.region025	957
BGC0001043	957
user_1_contig01.region006	957
1_NZ_CP086102.1.region031	964
30_NZ_ML956154.1.region001	964
33_NZ_QKJW01000029.region002	964
34_NC_010572.1.region034	964
37_NZ_JOBR01000008.region002	964
40_NZ_UAVD01000033.region001	964
43_NZ_QKJY01000006.region004	964
45_NZ_MDKB01000005.region003	964
50_NZ_QKJZ01000005.region004	964
53_NZ_FNTW01000002.region005	964
54_NZ_QKKA01000006.region004	964
BGC0000325	964
user_1_contig01.region031	964
30_NZ_ML956182.1.region001	973
40_NZ_UAVD01000047.region001	973
40_NZ_UAVD01000049.region001	974
10_NZ_CM003601.1.region027	1021
11_c00001_NZ_JAPE...region029	1021
12_c00001_NZ_JAPE...region008	1021
15_c00101_NZ_JAGM...region001	1021
29_NZ_BMTW01000015.region001	1021
2_c00001_NZ_JAPE...region029	1021
32_NZ_JOGA01000021.region002	1021
42_NZ_BNBJ01000004.region002	1021
46_NZ_UHID01000007.region005	1021
47_NZ_CP032543.1.region026	1021
48_c00001_NZ_JAPE...region025	1021
BGC0002365	1021
BGC0002509	1021
29_NZ_BMTW01000012.region002	1044
32_NZ_JOGA01000006.region002	1044
42_NZ_BNBJ01000024.region001	1044
48_c00001_NZ_JAPE...region009	1044
42_NZ_BNBJ01000031.region001	1047
42_NZ_BNBJ01000041.region001	1050
44_NZ_JNZT01000042.region001	1107
55_NZ_JOEN01000041.region001	1107
44_NZ_JNZT01000076.region001	1112
55_NZ_JOEN01000055.region001	1112
45_NZ_MDKB01000001.region005	1124
45_NZ_MDKB01000001.region006	1125
45_NZ_MDKB01000001.region007	1126
45_NZ_MDKB01000001.region008	1127
45_NZ_MDKB01000002.region001	1128
46_NZ_UHID01000001.region002	1139
46_NZ_UHID01000001.region004	1141
46_NZ_UHID01000005.region002	1145
BGC0000034	1145
46_NZ_UHID01000005.region004	1147
46_NZ_UHID01000006.region001	1149
46_NZ_UHID01000006.region002	1150
46_NZ_UHID01000006.region003	1151
46_NZ_UHID01000007.region006	1157
46_NZ_UHID01000007.region007	1158
46_NZ_UHID01000007.region008	1159
46_NZ_UHID01000008.region002	1161
47_NZ_CP032543.1.region012	1174
47_NZ_CP032543.1.region013	1175
47_NZ_CP032543.1.region014	1176
48_c00001_NZ_JAPE...region027	1176
47_NZ_CP032543.1.region022	1184
47_NZ_CP032543.1.region023	1185
47_NZ_CP032543.1.region025	1187
47_NZ_CP032543.1.region028	1190
42_NZ_BNBJ01000010.region001	1193
48_c00001_NZ_JAPE...region001	1193
42_NZ_BNBJ01000016.region001	1194
48_c00001_NZ_JAPE...region002	1194
42_NZ_BNBJ01000003.region002	1202
48_c00001_NZ_JAPE...region010	1202
48_c00001_NZ_JAPE...region013	1205
48_c00001_NZ_JAPE...region024	1216
BGC0002430	1216
10_NZ_CM003601.1.region004	1259
11_c00001_NZ_JAPE...region004	1259
12_c00002_NZ_JAPE...region003	1259
15_c00153_NZ_JAGM...region001	1259
29_NZ_BMTW01000011.region003	1259
2_c00001_NZ_JAPE...region004	1259
32_NZ_JOGA01000034.region001	1259
42_NZ_BNBJ01000017.region002	1259
4_c00011_NZ_JAPE...region003	1259
6_NZ_BMVK01000025.region001	1259
8_NZ_CP127386.1.region003	1259
15_c00130_NZ_JAGM...region001	1270
1_NZ_CP086102.1.region030	1270
21_NZ_JOAC01000004.region001	1270
28_c00005_NZ_JAJD...region003	1270
30_NZ_LRMW01000069.region001	1270
30_NZ_ML956175.1.region001	1270
31_NZ_JOIT01000018.region001	1270
33_NZ_QKJW01000002.region004	1270
34_NC_010572.1.region006	1270
37_NZ_JOBR01000005.region001	1270
40_NZ_UAVD01000029.region005	1270
43_NZ_QKJY01000001.region005	1270
50_NZ_QKJZ01000001.region009	1270
53_NZ_FNTW01000001.region010	1270
54_NZ_QKKA01000002.region005	1270
user_1_contig01.region012	1270
10_NZ_CM003601.1.region031	1272
15_c00046_NZ_JAGM...region001	1272
28_c00005_NZ_JAJD...region001	1272
30_NZ_ML956161.1.region001	1272
33_NZ_QKJW01000002.region002	1272
34_NC_010572.1.region004	1272
37_NZ_JOBR01000005.region003	1272
39_NZ_JOFF01000018.region002	1272
40_NZ_UAVD01000029.region007	1272
43_NZ_QKJY01000001.region007	1272
4_c00006_NZ_JAPE...region012	1272
50_NZ_QKJZ01000001.region011	1272
53_NZ_FNTW01000001.region012	1272
54_NZ_QKKA01000002.region007	1272
6_NZ_BMVK01000009.region001	1272
7_NZ_CP080029.1.region031	1272
1_NZ_CP086102.1.region001	1273
30_NZ_ML956168.1.region001	1273
32_NZ_JOGA01000018.region004	1273
33_NZ_QKJW01000002.region001	1273
34_NC_010572.1.region003	1273
36_NZ_JYBE02000001.region001	1273
40_NZ_UAVD01000052.region003	1273
43_NZ_QKJY01000001.region008	1273
50_NZ_QKJZ01000001.region012	1273
53_NZ_FNTW01000001.region013	1273
54_NZ_QKKA01000002.region008	1273
8_NZ_CP127386.1.region031	1273
user_1_contig01.region001	1273
52_NZ_JOJE01000003.region001	1337
52_NZ_JOJE01000006.region001	1342
52_NZ_JOJE01000022.region001	1350
52_NZ_JOJE01000039.region001	1358
52_NZ_JOJE01000055.region001	1365
52_NZ_JOJE01000076.region001	1368
52_NZ_JOJE01000099.region001	1369
52_NZ_JOJE01000103.region001	1370
52_NZ_JOJE01000120.region001	1371
30_NZ_LRMW01000109.region001	1405
33_NZ_QKJW01000004.region005	1405
34_NC_010572.1.region019	1405
37_NZ_JOBR01000006.region001	1405
40_NZ_UAVD01000007.region001	1405
43_NZ_QKJY01000023.region001	1405
50_NZ_QKJZ01000002.region001	1405
53_NZ_FNTW01000002.region020	1405
54_NZ_QKKA01000001.region001	1405
10_NZ_CM003601.1.region016	1406
11_c00001_NZ_JAPE...region018	1406
12_c00001_NZ_JAPE...region018	1406
15_c00005_NZ_JAGM...region001	1406
1_NZ_CP086102.1.region018	1406
29_NZ_BMTW01000001.region001	1406
2_c00001_NZ_JAPE...region018	1406
30_NZ_ML956160.1.region002	1406
32_NZ_JOGA01000007.region001	1406
33_NZ_QKJW01000004.region004	1406
34_NC_010572.1.region018	1406
36_NZ_JYBE02000001.region012	1406
37_NZ_JOBR01000016.region001	1406
40_NZ_UAVD01000028.region001	1406
42_NZ_BNBJ01000019.region001	1406
43_NZ_QKJY01000014.region001	1406
48_c00001_NZ_JAPE...region017	1406
4_c00008_NZ_JAPE...region006	1406
50_NZ_QKJZ01000002.region002	1406
53_NZ_FNTW01000002.region021	1406
54_NZ_QKKA01000004.region004	1406
5_NZ_JOEZ01000007.region001	1406
6_NZ_BMVK01000002.region005	1406
7_NZ_CP080029.1.region014	1406
8_NZ_CP127386.1.region014	1406
9_NZ_JNXS01000009.region003	1406
44_NZ_JNZT01000071.region001	1460
55_NZ_JOEN01000024.region001	1460
5_NZ_JOEZ01000016.region001	1523
9_NZ_JNXS01000014.region001	1523
5_NZ_JOEZ01000019.region001	1527
9_NZ_JNXS01000020.region001	1527
BGC0001070	1527
5_NZ_JOEZ01000079.region001	1539
9_NZ_JNXS01000083.region001	1539
10_NZ_CM003601.1.region007	1558
15_c00132_NZ_JAGM...region001	1558
1_NZ_CP086102.1.region027	1558
6_NZ_BMVK01000007.region002	1558
7_NZ_CP080029.1.region006	1558
8_NZ_CP127386.1.region005	1558
7_NZ_CP080029.1.region024	1599
10_NZ_CM003601.1.region022	1627
1_NZ_CP086102.1.region012	1627
6_NZ_BMVK01000005.region001	1627
7_NZ_CP080029.1.region020	1627
8_NZ_CP127386.1.region020	1627
8_NZ_CP127386.1.region030	1637
8_NZ_CP127386.1.region032	1639
5_NZ_JOEZ01000029.region001	1663
9_NZ_JNXS01000029.region001	1663
user_1_contig01.region009	1663
BGC0000014	1683
BGC0000020	1688
BGC0001511	1688
BGC0000066	1733
BGC0000067	1733
BGC0000074	1733
BGC0000090	1733
BGC0000075	1740
BGC0000106	1768
BGC0000122	1784
BGC0000125	1787
BGC0001690	1787
BGC0002540	1787
BGC0000150	1811
BGC0000289	1941
BGC0000290	1942
BGC0000309	1960
BGC0000316	1967
BGC0000326	1975
BGC0000336	1985
BGC0000353	2001
BGC0000354	2002
10_NZ_CM003601.1.region003	2014
11_c00001_NZ_JAPE...region003	2014
15_c00061_NZ_JAGM...region002	2014
29_NZ_BMTW01000018.region001	2014
2_c00001_NZ_JAPE...region003	2014
32_NZ_JOGA01000026.region002	2014
36_NZ_JYBE02000001.region024	2014
42_NZ_BNBJ01000014.region001	2014
47_NZ_CP032543.1.region003	2014
48_c00003_NZ_JAPE...region003	2014
6_NZ_BMVK01000024.region001	2014
7_NZ_CP080029.1.region003	2014
9_NZ_JNXS01000007.region001	2014
BGC0000368	2014
BGC0000379	2024
BGC0000394	2037
BGC0000401	2044
10_NZ_CM003601.1.region014	2072
15_c00160_NZ_JAGM...region001	2072
1_NZ_CP086102.1.region019	2072
6_NZ_BMVK01000003.region001	2072
7_NZ_CP080029.1.region012	2072
8_NZ_CP127386.1.region012	2072
BGC0000429	2072
BGC0002676	2072
BGC0000439	2082
BGC0000440	2083
BGC0000441	2083
BGC0000954	2568
BGC0000988	2604
BGC0000989	2604
BGC0000990	2604
BGC0000991	2604
BGC0000994	2607
BGC0000996	2609
BGC0000999	2612
BGC0001003	2616
BGC0001008	2621
BGC0001011	2623
BGC0001012	2623
BGC0001013	2623
BGC0001034	2646
BGC0001036	2648
BGC0001040	2652
BGC0001042	2654
BGC0001046	2664
BGC0001052	2664
BGC0001066	2678
BGC0001101	2707
BGC0001106	2711
BGC0001119	2723
BGC0000976	2764
BGC0001165	2764
BGC0001178	2776
BGC0001183	2780
BGC0001185	2782
BGC0001195	2792
BGC0001215	2811
46_NZ_UHID01000005.region001	2812
BGC0000958	2812
BGC0001216	2812
BGC0001455	2812
BGC0001233	2828
BGC0001287	2866
BGC0001051	2916
BGC0001342	2916
BGC0001381	2948
BGC0001022	2959
BGC0001394	2959
BGC0001737	2959
BGC0001406	2970
BGC0001435	2999
BGC0001448	3012
BGC0000311	3025
BGC0000322	3025
BGC0000418	3025
BGC0000419	3025
BGC0000455	3025
BGC0001459	3025
BGC0001460	3025
BGC0001461	3025
BGC0001462	3025
BGC0001635	3025
BGC0001955	3025
BGC0001477	3039
BGC0001491	3052
BGC0001503	3063
BGC0001519	3079
BGC0001556	3113
52_NZ_JOJE01000030.region001	3123
BGC0001567	3123
BGC0001574	3130
36_NZ_JYBE02000002.region001	3139
BGC0000965	3139
BGC0001397	3139
BGC0001584	3139
BGC0001611	3165
BGC0001628	3181
BGC0001666	3218
BGC0001695	3241
BGC0001919	3241
BGC0001702	3246
44_NZ_JNZT01000106.region001	3268
55_NZ_JOEN01000085.region001	3268
BGC0001726	3268
BGC0001740	3281
BGC0001785	3323
BGC0001792	3330
BGC0001807	3341
BGC0001819	3352
BGC0001823	3355
BGC0001853	3384
BGC0001856	3386
BGC0001877	3406
BGC0001885	3413
BGC0001918	3438
BGC0001963	3472
BGC0001968	3477
BGC0001970	3480
BGC0001971	3480
BGC0001975	3483
BGC0001984	3488
BGC0000136	3511
BGC0000137	3511
BGC0001759	3511
BGC0002009	3511
BGC0002011	3513
BGC0002078	3572
BGC0002079	3572
BGC0002104	3597
BGC0000108	3599
BGC0000138	3599
BGC0002106	3599
BGC0002108	3601
BGC0002109	3602
36_NZ_JYBE02000001.region017	3763
BGC0002300	3763
BGC0002314	3776
BGC0002344	3805
45_NZ_MDKB01000002.region004	3835
BGC0001297	3835
BGC0002377	3835
BGC0001553	3891
BGC0002434	3891
BGC0002448	3905
BGC0002451	3908
BGC0002453	3910
BGC0002454	3911
BGC0002456	3913
BGC0002542	3991
BGC0002552	4000
BGC0002637	4075
BGC0002638	4076
BGC0002649	4087
BGC0002671	4105
BGC0002677	4111
BGC0002688	4121
BGC0002695	4128
BGC0002697	4130
BGC0002702	4135
BGC0002735	4161
user_1_contig01.region002	4168
BGC0000306	4194
user_1_contig01.region028	4194
BGC0000324	4195
user_1_contig01.region029	4195
user_1_contig01.region034	4200

## Sheet: Table_S8
Table S8	OTHER-type BGC families predicted with BiG-SCAPE in selected Streptomyces genomes
ID_BGC_region	Family_Number
10_NZ_CM003601.1.region028	27
10_NZ_CM003601.1.region032	31
1_NZ_CP086102.1.region002	31
6_NZ_BMVK01000010.region001	31
BGC0000175	31
11_c00001_NZ_JAPE...region014	46
12_c00002_NZ_JAPE...region013	46
1_NZ_CP086102.1.region020	46
2_c00001_NZ_JAPE...region014	46
4_c00002_NZ_JAPE...region001	46
11_c00001_NZ_JAPE...region028	79
12_c00001_NZ_JAPE...region009	79
2_c00001_NZ_JAPE...region028	79
11_c00001_NZ_JAPE...region017	89
12_c00001_NZ_JAPE...region019	89
15_c00129_NZ_JAGM...region001	89
2_c00001_NZ_JAPE...region017	89
4_c00008_NZ_JAPE...region007	89
11_c00001_NZ_JAPE...region015	103
12_c00002_NZ_JAPE...region014	103
15_c00160_NZ_JAGM...region001	103
2_c00001_NZ_JAPE...region015	103
48_c00001_NZ_JAPE...region014	103
4_c00005_NZ_JAPE...region002	103
7_NZ_CP080029.1.region012	103
7_NZ_CP080029.1.region013	103
user_1_contig01.region020	103
10_NZ_CM003601.1.region030	108
11_c00001_NZ_JAPE...region033	108
12_c00001_NZ_JAPE...region004	108
15_c00020_NZ_JAGM...region001	108
29_NZ_BMTW01000006.region001	108
2_c00001_NZ_JAPE...region033	108
32_NZ_JOGA01000018.region002	108
36_NZ_JYBE02000001.region003	108
47_NZ_CP032543.1.region029	108
4_c00006_NZ_JAPE...region011	108
6_NZ_BMVK01000009.region002	108
7_NZ_CP080029.1.region030	108
8_NZ_CP127386.1.region028	108
user_1_contig01.region004	108
10_NZ_CM003601.1.region001	115
11_c00001_NZ_JAPE...region001	115
12_c00002_NZ_JAPE...region001	115
15_c00055_NZ_JAGM...region001	115
1_NZ_CP086102.1.region033	115
29_NZ_BMTW01000019.region002	115
2_c00001_NZ_JAPE...region001	115
32_NZ_JOGA01000022.region002	115
42_NZ_BNBJ01000014.region003	115
48_c00003_NZ_JAPE...region001	115
4_c00011_NZ_JAPE...region005	115
5_NZ_JOEZ01000037.region001	115
6_NZ_BMVK01000012.region001	115
7_NZ_CP080029.1.region001	115
8_NZ_CP127386.1.region001	115
9_NZ_JNXS01000038.region001	115
10_NZ_CM003601.1.region012	125
11_c00001_NZ_JAPE...region011	125
12_c00002_NZ_JAPE...region010	125
15_c00085_NZ_JAGM...region002	125
1_NZ_CP086102.1.region022	125
29_NZ_BMTW01000008.region001	125
2_c00001_NZ_JAPE...region011	125
32_NZ_JOGA01000003.region001	125
36_NZ_JYBE02000001.region018	125
47_NZ_CP032543.1.region010	125
48_c00001_NZ_JAPE...region007	125
4_c00009_NZ_JAPE...region004	125
52_NZ_JOJE01000015.region001	125
6_NZ_BMVK01000017.region002	125
7_NZ_CP080029.1.region010	125
8_NZ_CP127386.1.region010	125
user_1_contig01.region021	125
10_NZ_CM003601.1.region009	126
11_c00001_NZ_JAPE...region008	126
12_c00002_NZ_JAPE...region007	126
15_c00087_NZ_JAGM...region001	126
1_NZ_CP086102.1.region025	126
2_c00001_NZ_JAPE...region008	126
46_NZ_UHID01000005.region005	126
5_NZ_JOEZ01000027.region001	126
6_NZ_BMVK01000001.region001	126
7_NZ_CP080029.1.region008	126
8_NZ_CP127386.1.region008	126
15_c00135_NZ_JAGM...region001	136
15_c00144_NZ_JAGM...region001	139
15_c00152_NZ_JAGM...region001	141
17_NZ_JOFA01000026.region002	243
18_NZ_CP070249.1.region012	243
19_NZ_JNZZ01000030.region001	243
20_NZ_JOFG01000016.region001	243
21_NZ_JOAC01000016.region001	243
22_NZ_JOBQ01000010.region001	243
23_NZ_CP070260.1.region020	243
24_NZ_CP070254.1.region012	243
25_NZ_CP070242.1.region012	243
27_NZ_CP070245.1.region021	243
28_c00006_NZ_JAJD...region002	243
31_NZ_JOIT01000014.region001	243
35_NZ_JOFE01000024.region001	243
39_NZ_JOFF01000042.region001	243
41_NZ_JODO01000027.region001	243
46_NZ_UHID01000009.region001	243
51_NZ_LGUZ01000050.region001	243
57_NZ_JOFD01000031.region001	243
1_NZ_CP086102.1.region007	254
29_NZ_BMTW01000015.region001	254
36_NZ_JYBE02000001.region004	254
1_NZ_CP086102.1.region024	271
17_NZ_JOFA01000009.region001	281
18_NZ_CP070249.1.region017	281
19_NZ_JNZZ01000023.region001	281
20_NZ_JOFG01000001.region001	281
22_NZ_JOBQ01000009.region001	281
23_NZ_CP070260.1.region015	281
24_NZ_CP070254.1.region017	281
25_NZ_CP070242.1.region017	281
27_NZ_CP070245.1.region016	281
35_NZ_JOFE01000006.region001	281
41_NZ_JODO01000006.region001	281
51_NZ_LGUZ01000092.region001	281
57_NZ_JOFD01000014.region001	281
17_NZ_JOFA01000001.region001	362
18_NZ_CP070249.1.region026	362
19_NZ_JNZZ01000002.region001	362
20_NZ_JOFG01000003.region001	362
21_NZ_JOAC01000004.region004	362
22_NZ_JOBQ01000005.region001	362
23_NZ_CP070260.1.region007	362
24_NZ_CP070254.1.region026	362
25_NZ_CP070242.1.region026	362
27_NZ_CP070245.1.region007	362
28_c00007_NZ_JAJD...region004	362
31_NZ_JOIT01000003.region001	362
35_NZ_JOFE01000004.region003	362
39_NZ_JOFF01000002.region001	362
41_NZ_JODO01000003.region001	362
51_NZ_LGUZ01000037.region001	362
57_NZ_JOFD01000006.region001	362
17_NZ_JOFA01000020.region001	374
18_NZ_CP070249.1.region009	374
19_NZ_JNZZ01000018.region001	374
20_NZ_JOFG01000015.region001	374
21_NZ_JOAC01000025.region001	374
22_NZ_JOBQ01000018.region001	374
23_NZ_CP070260.1.region023	374
24_NZ_CP070254.1.region009	374
25_NZ_CP070242.1.region009	374
27_NZ_CP070245.1.region024	374
28_c00011_NZ_JAJD...region001	374
29_NZ_BMTW01000010.region001	374
31_NZ_JOIT01000029.region001	374
32_NZ_JOGA01000011.region001	374
35_NZ_JOFE01000014.region001	374
36_NZ_JYBE02000001.region020	374
39_NZ_JOFF01000020.region001	374
41_NZ_JODO01000026.region001	374
51_NZ_LGUZ01000010.region001	374
57_NZ_JOFD01000021.region001	374
17_NZ_JOFA01000016.region001	383
18_NZ_CP070249.1.region029	383
19_NZ_JNZZ01000019.region001	383
1_NZ_CP086102.1.region004	383
20_NZ_JOFG01000003.region004	383
21_NZ_JOAC01000015.region002	383
22_NZ_JOBQ01000002.region002	383
23_NZ_CP070260.1.region004	383
24_NZ_CP070254.1.region029	383
25_NZ_CP070242.1.region029	383
27_NZ_CP070245.1.region004	383
28_c00005_NZ_JAJD...region002	383
31_NZ_JOIT01000025.region001	383
35_NZ_JOFE01000021.region001	383
39_NZ_JOFF01000018.region001	383
41_NZ_JODO01000015.region002	383
51_NZ_LGUZ01000009.region002	383
57_NZ_JOFD01000018.region001	383
17_NZ_JOFA01000043.region001	477
18_NZ_CP070250.1.region001	477
22_NZ_JOBQ01000041.region001	477
23_NZ_CP070262.1.region001	477
24_NZ_CP070257.1.region001	477
25_NZ_CP070243.1.region001	477
27_NZ_CP070247.1.region001	477
31_NZ_JOIT01000031.region001	477
17_NZ_JOFA01000012.region002	494
18_NZ_CP070249.1.region016	494
19_NZ_JNZZ01000008.region001	494
20_NZ_JOFG01000009.region002	494
21_NZ_JOAC01000007.region002	494
22_NZ_JOBQ01000003.region001	494
23_NZ_CP070260.1.region016	494
24_NZ_CP070254.1.region016	494
25_NZ_CP070242.1.region016	494
27_NZ_CP070245.1.region017	494
28_c00012_NZ_JAJD...region001	494
31_NZ_JOIT01000004.region001	494
31_NZ_JOIT01000021.region001	494
35_NZ_JOFE01000003.region002	494
39_NZ_JOFF01000001.region001	494
41_NZ_JODO01000016.region001	494
51_NZ_LGUZ01000011.region001	494
57_NZ_JOFD01000002.region001	494
17_NZ_JOFA01000002.region002	507
18_NZ_CP070249.1.region002	507
19_NZ_JNZZ01000016.region002	507
20_NZ_JOFG01000013.region002	507
21_NZ_JOAC01000006.region004	507
22_NZ_JOBQ01000004.region004	507
23_NZ_CP070260.1.region029	507
24_NZ_CP070254.1.region002	507
25_NZ_CP070242.1.region002	507
27_NZ_CP070245.1.region030	507
28_c00008_NZ_JAJD...region001	507
31_NZ_JOIT01000006.region002	507
35_NZ_JOFE01000007.region004	507
39_NZ_JOFF01000010.region001	507
41_NZ_JODO01000007.region002	507
51_NZ_LGUZ01000015.region002	507
57_NZ_JOFD01000004.region004	507
17_NZ_JOFA01000016.region004	511
18_NZ_CP070249.1.region032	511
19_NZ_JNZZ01000019.region004	511
20_NZ_JOFG01000003.region007	511
21_NZ_JOAC01000023.region002	511
22_NZ_JOBQ01000002.region005	511
23_NZ_CP070260.1.region001	511
24_NZ_CP070254.1.region032	511
25_NZ_CP070242.1.region032	511
27_NZ_CP070245.1.region001	511
28_c00003_NZ_JAJD...region002	511
31_NZ_JOIT01000020.region001	511
35_NZ_JOFE01000025.region001	511
39_NZ_JOFF01000019.region002	511
41_NZ_JODO01000014.region001	511
51_NZ_LGUZ01000022.region001	511
57_NZ_JOFD01000017.region002	511
29_NZ_BMTW01000001.region002	546
32_NZ_JOGA01000004.region001	546
11_c00001_NZ_JAPE...region032	605
12_c00001_NZ_JAPE...region005	605
2_c00001_NZ_JAPE...region032	605
4_c00006_NZ_JAPE...region010	605
30_NZ_ML956157.1.region001	637
33_NZ_QKJW01000011.region002	637
34_NC_010572.1.region028	637
37_NZ_JOBR01000015.region001	637
40_NZ_UAVD01000023.region001	637
42_NZ_BNBJ01000001.region003	637
43_NZ_QKJY01000008.region001	637
45_NZ_MDKB01000003.region001	637
47_NZ_CP032543.1.region007	637
48_c00001_NZ_JAPE...region004	637
4_c00009_NZ_JAPE...region001	637
50_NZ_QKJZ01000004.region002	637
53_NZ_FNTW01000002.region011	637
54_NZ_QKKA01000003.region004	637
30_NZ_ML956159.1.region001	639
33_NZ_QKJW01000005.region002	639
34_NC_010572.1.region021	639
37_NZ_JOBR01000003.region001	639
40_NZ_UAVD01000026.region001	639
43_NZ_QKJY01000002.region002	639
47_NZ_CP032543.1.region015	639
50_NZ_QKJZ01000003.region002	639
53_NZ_FNTW01000002.region018	639
54_NZ_QKKA01000001.region003	639
32_NZ_JOGA01000023.region001	719
30_NZ_ML956164.1.region002	765
33_NZ_QKJW01000029.region005	765
34_NC_010572.1.region037	765
36_NZ_JYBE02000001.region026	765
37_NZ_JOBR01000008.region005	765
40_NZ_UAVD01000033.region004	765
43_NZ_QKJY01000006.region001	765
47_NZ_CP032543.1.region001	765
50_NZ_QKJZ01000005.region001	765
53_NZ_FNTW01000002.region002	765
54_NZ_QKKA01000006.region001	765
BGC0000848	765
user_1_contig01.region033	765
34_NC_010572.1.region032	798
40_NZ_UAVD01000009.region001	798
53_NZ_FNTW01000002.region007	798
36_NZ_JYBE02000001.region013	849
36_NZ_JYBE02000001.region025	861
30_NZ_ML956152.1.region002	891
33_NZ_QKJW01000026.region002	891
37_NZ_JOBR01000010.region002	891
43_NZ_QKJY01000012.region001	891
50_NZ_QKJZ01000010.region001	891
54_NZ_QKKA01000009.region001	891
33_NZ_QKJW01000012.region001	893
34_NC_010572.1.region029	893
37_NZ_JOBR01000011.region002	893
40_NZ_UAVD01000010.region001	893
43_NZ_QKJY01000010.region002	893
50_NZ_QKJZ01000006.region001	893
53_NZ_FNTW01000002.region010	893
54_NZ_QKKA01000008.region002	893
33_NZ_QKJW01000005.region001	894
34_NC_010572.1.region020	894
37_NZ_JOBR01000012.region001	894
43_NZ_QKJY01000002.region001	894
50_NZ_QKJZ01000003.region003	894
53_NZ_FNTW01000002.region019	894
54_NZ_QKKA01000001.region002	894
37_NZ_JOBR01000047.region001	902
21_NZ_JOAC01000001.region001	924
28_c00009_NZ_JAJD...region004	924
31_NZ_JOIT01000002.region001	924
39_NZ_JOFF01000014.region001	924
30_NZ_ML956182.1.region001	973
40_NZ_UAVD01000047.region001	973
42_NZ_BNBJ01000001.region002	1014
42_NZ_BNBJ01000005.region002	1024
48_c00001_NZ_JAPE...region022	1024
42_NZ_BNBJ01000011.region002	1033
30_NZ_ML956175.1.region001	1055
33_NZ_QKJW01000002.region004	1055
34_NC_010572.1.region006	1055
37_NZ_JOBR01000001.region001	1055
37_NZ_JOBR01000005.region001	1055
40_NZ_UAVD01000029.region005	1055
43_NZ_QKJY01000001.region005	1055
50_NZ_QKJZ01000001.region009	1055
53_NZ_FNTW01000001.region010	1055
54_NZ_QKKA01000002.region005	1055
44_NZ_JNZT01000016.region001	1098
55_NZ_JOEN01000006.region001	1098
44_NZ_JNZT01000055.region001	1108
55_NZ_JOEN01000030.region002	1108
44_NZ_JNZT01000124.region001	1115
55_NZ_JOEN01000014.region001	1115
44_NZ_JNZT01000146.region001	1117
55_NZ_JOEN01000063.region001	1117
45_NZ_MDKB01000001.region005	1124
45_NZ_MDKB01000001.region007	1126
45_NZ_MDKB01000002.region001	1128
45_NZ_MDKB01000002.region002	1129
45_NZ_MDKB01000002.region003	1130
45_NZ_MDKB01000005.region002	1135
46_NZ_UHID01000005.region004	1147
46_NZ_UHID01000006.region001	1149
46_NZ_UHID01000007.region008	1159
47_NZ_CP032543.1.region008	1170
BGC0000210	1170
47_NZ_CP032543.1.region016	1178
47_NZ_CP032543.1.region023	1185
42_NZ_BNBJ01000027.region001	1204
48_c00001_NZ_JAPE...region012	1204
48_c00001_NZ_JAPE...region024	1216
BGC0002430	1216
10_NZ_CM003601.1.region018	1248
11_c00001_NZ_JAPE...region020	1248
12_c00001_NZ_JAPE...region016	1248
1_NZ_CP086102.1.region016	1248
2_c00001_NZ_JAPE...region020	1248
4_c00008_NZ_JAPE...region004	1248
6_NZ_BMVK01000002.region003	1248
7_NZ_CP080029.1.region016	1248
8_NZ_CP127386.1.region016	1248
user_1_contig01.region017	1248
30_NZ_LRMW01000122.region001	1271
33_NZ_QKJW01000002.region003	1271
34_NC_010572.1.region005	1271
37_NZ_JOBR01000005.region002	1271
40_NZ_UAVD01000029.region006	1271
42_NZ_BNBJ01000009.region003	1271
43_NZ_QKJY01000001.region006	1271
48_c00002_NZ_JAPE...region001	1271
50_NZ_QKJZ01000001.region010	1271
53_NZ_FNTW01000001.region011	1271
54_NZ_QKKA01000002.region006	1271
5_NZ_JOEZ01000015.region001	1271
9_NZ_JNXS01000013.region001	1271
52_NZ_JOJE01000001.region001	1335
52_NZ_JOJE01000002.region001	1336
52_NZ_JOJE01000005.region001	1339
52_NZ_JOJE01000005.region002	1340
52_NZ_JOJE01000005.region003	1341
52_NZ_JOJE01000015.region002	1347
52_NZ_JOJE01000016.region001	1348
52_NZ_JOJE01000024.region001	1352
52_NZ_JOJE01000025.region001	1353
52_NZ_JOJE01000035.region001	1357
52_NZ_JOJE01000039.region001	1358
52_NZ_JOJE01000039.region002	1359
36_NZ_JYBE02000001.region010	1363
52_NZ_JOJE01000050.region001	1363
34_NC_010572.1.region030	1394
40_NZ_UAVD01000031.region001	1394
53_NZ_FNTW01000002.region009	1394
15_c00159_NZ_JAGM...region001	1401
30_NZ_LRMW01000054.region001	1401
33_NZ_QKJW01000007.region001	1401
34_NC_010572.1.region023	1401
40_NZ_UAVD01000056.region001	1401
43_NZ_QKJY01000009.region001	1401
50_NZ_QKJZ01000014.region001	1401
53_NZ_FNTW01000002.region016	1401
54_NZ_QKKA01000007.region001	1401
7_NZ_CP080029.1.region011	1401
BGC0000662	1401
15_c00070_NZ_JAGM...region001	1407
30_NZ_ML956160.1.region001	1407
33_NZ_QKJW01000004.region003	1407
34_NC_010572.1.region017	1407
37_NZ_JOBR01000007.region003	1407
40_NZ_UAVD01000028.region002	1407
43_NZ_QKJY01000014.region002	1407
50_NZ_QKJZ01000002.region003	1407
53_NZ_FNTW01000002.region022	1407
54_NZ_QKKA01000004.region003	1407
BGC0000912	1407
44_NZ_JNZT01000025.region001	1458
55_NZ_JOEN01000018.region001	1458
44_NZ_JNZT01000004.region001	1466
55_NZ_JOEN01000035.region001	1466
44_NZ_JNZT01000133.region001	1474
55_NZ_JOEN01000091.region001	1474
10_NZ_CM003601.1.region014	1529
15_c00160_NZ_JAGM...region002	1529
29_NZ_BMTW01000001.region005	1529
32_NZ_JOGA01000030.region001	1529
42_NZ_BNBJ01000033.region001	1529
5_NZ_JOEZ01000021.region002	1529
6_NZ_BMVK01000013.region001	1529
9_NZ_JNXS01000016.region001	1529
5_NZ_JOEZ01000047.region001	1537
9_NZ_JNXS01000054.region001	1537
10_NZ_CM003601.1.region015	1559
6_NZ_BMVK01000008.region001	1559
8_NZ_CP127386.1.region013	1559
10_NZ_CM003601.1.region022	1595
1_NZ_CP086102.1.region012	1595
6_NZ_BMVK01000005.region001	1595
7_NZ_CP080029.1.region020	1595
8_NZ_CP127386.1.region020	1595
BGC0001438	1595
1_NZ_CP086102.1.region019	1619
6_NZ_BMVK01000003.region001	1619
8_NZ_CP127386.1.region012	1619
BGC0000429	1619
BGC0002676	1619
8_NZ_CP127386.1.region030	1637
8_NZ_CP127386.1.region032	1639
5_NZ_JOEZ01000007.region001	1648
9_NZ_JNXS01000009.region003	1648
5_NZ_JOEZ01000017.region001	1656
9_NZ_JNXS01000017.region001	1656
10_NZ_CM003601.1.region021	1658
11_c00001_NZ_JAPE...region023	1658
12_c00001_NZ_JAPE...region013	1658
15_c00062_NZ_JAGM...region001	1658
17_NZ_JOFA01000025.region001	1658
18_NZ_CP070249.1.region022	1658
19_NZ_JNZZ01000022.region001	1658
1_NZ_CP086102.1.region013	1658
20_NZ_JOFG01000023.region001	1658
21_NZ_JOAC01000020.region001	1658
22_NZ_JOBQ01000023.region001	1658
23_NZ_CP070260.1.region011	1658
24_NZ_CP070254.1.region022	1658
25_NZ_CP070242.1.region022	1658
27_NZ_CP070245.1.region011	1658
28_c00004_NZ_JAJD...region001	1658
29_NZ_BMTW01000002.region002	1658
2_c00001_NZ_JAPE...region023	1658
30_NZ_ML956172.1.region001	1658
31_NZ_JOIT01000026.region001	1658
32_NZ_JOGA01000016.region001	1658
33_NZ_QKJW01000003.region004	1658
34_NC_010572.1.region014	1658
35_NZ_JOFE01000005.region001	1658
36_NZ_JYBE02000001.region008	1658
37_NZ_JOBR01000009.region001	1658
39_NZ_JOFF01000021.region001	1658
40_NZ_UAVD01000038.region001	1658
41_NZ_JODO01000025.region001	1658
42_NZ_BNBJ01000020.region001	1658
43_NZ_QKJY01000004.region001	1658
44_NZ_JNZT01000032.region001	1658
45_NZ_MDKB01000001.region001	1658
46_NZ_UHID01000007.region001	1658
47_NZ_CP032543.1.region020	1658
48_c00001_NZ_JAPE...region020	1658
4_c00006_NZ_JAPE...region001	1658
50_NZ_QKJZ01000001.region001	1658
51_NZ_LGUZ01000020.region001	1658
53_NZ_FNTW01000001.region002	1658
54_NZ_QKKA01000005.region001	1658
55_NZ_JOEN01000034.region001	1658
57_NZ_JOFD01000020.region001	1658
5_NZ_JOEZ01000003.region001	1658
6_NZ_BMVK01000021.region001	1658
7_NZ_CP080029.1.region019	1658
8_NZ_CP127386.1.region019	1658
9_NZ_JNXS01000019.region001	1658
user_1_contig01.region014	1658
5_NZ_JOEZ01000003.region002	1659
9_NZ_JNXS01000019.region002	1659
5_NZ_JOEZ01000029.region001	1663
9_NZ_JNXS01000029.region001	1663
user_1_contig01.region009	1663
BGC0000019	1687
BGC0000025	1693
BGC0000038	1706
BGC0000078	1743
BGC0000082	1747
BGC0000141	1802
BGC0000142	1803
BGC0000144	1805
BGC0000199	1857
BGC0000227	1884
BGC0000229	1885
BGC0002361	1885
BGC0000239	1895
BGC0000247	1902
BGC0000262	1915
BGC0000265	1918
BGC0000267	1920
BGC0000270	1923
BGC0001072	1923
BGC0000274	1927
BGC0000654	2288
BGC0000825	2444
BGC0000826	2445
BGC0000827	2446
BGC0000832	2450
BGC0000833	2450
BGC0000834	2452
BGC0000849	2466
BGC0000850	2467
BGC0000852	2469
BGC0000854	2471
BGC0000858	2475
BGC0000855	2476
BGC0000856	2476
BGC0000857	2476
BGC0000859	2476
BGC0000860	2477
BGC0000885	2502
BGC0000889	2506
BGC0001592	2506
BGC0000910	2527
BGC0000911	2528
BGC0000934	2549
BGC0001078	2549
BGC0001080	2549
BGC0000935	2550
BGC0000936	2551
30_NZ_ML956180.1.region001	2556
33_NZ_QKJW01000009.region001	2556
34_NC_010572.1.region025	2556
37_NZ_JOBR01000004.region001	2556
40_NZ_UAVD01000025.region002	2556
42_NZ_BNBJ01000007.region002	2556
43_NZ_QKJY01000011.region002	2556
44_NZ_JNZT01000012.region001	2556
50_NZ_QKJZ01000007.region002	2556
53_NZ_FNTW01000002.region014	2556
54_NZ_QKKA01000003.region001	2556
55_NZ_JOEN01000011.region001	2556
BGC0000940	2556
BGC0000941	2556
BGC0001453	2556
BGC0001478	2556
BGC0002305	2556
BGC0002690	2556
BGC0001046	2658
BGC0001073	2685
BGC0002097	2685
BGC0001074	2686
BGC0001558	2686
BGC0001568	2686
BGC0000652	2691
BGC0001079	2691
BGC0001083	2694
BGC0001154	2754
BGC0001221	2817
BGC0001302	2881
BGC0001335	2909
BGC0001336	2910
BGC0001439	3003
BGC0001452	3082
BGC0001522	3082
BGC0001572	3128
BGC0001580	3136
BGC0001619	3172
BGC0001778	3316
BGC0001817	3350
BGC0001851	3382
BGC0001852	3382
BGC0001868	3398
BGC0001877	3406
BGC0001931	3449
BGC0001975	3483
BGC0001979	3485
BGC0002141	3485
BGC0002010	3512
BGC0002636	3512
BGC0002033	3531
BGC0002078	3572
BGC0002079	3572
BGC0002085	3579
BGC0002088	3582
BGC0002108	3601
BGC0002109	3602
BGC0002129	3619
BGC0000268	3629
BGC0000278	3629
BGC0001384	3629
BGC0001769	3629
BGC0002140	3629
BGC0002349	3810
45_NZ_MDKB01000002.region004	3835
BGC0001297	3835
BGC0002377	3835
BGC0002426	3883
BGC0002439	3896
BGC0002470	3925
BGC0002633	3925
BGC0001004	3998
BGC0001183	3998
BGC0002550	3998
BGC0002561	4009
BGC0002620	4059
BGC0002683	4117
user_1_contig01.region010	4176
user_1_contig01.region015	4181
9_NZ_JNXS01000028.region001	4190
BGC0000853	4190
BGC0002052	4190
user_1_contig01.region024	4190
user_1_contig01.region025	4191
user_1_contig01.region028	4194

## Sheet: Table_S9
Table_S9	General features of Streptomyces sp. VB1 according to MIGS mandatory recommendations.
Item	Description
General features
Strain	VB1
Classification	Domain Bacteria
	Phylum Actinomycetota
	Class Actinobacteria
	Order Streptomycetales
	Family Streptomycetaceae
	Genus Streptomyces
Gram stain	Positive
Cell shape	Filamentous
Motility	Non-motile
Sporulation	Sporulating
Optimum temperature	30°C
Optimum pH	6
Salinity range	0-10%
MIGS data
Investigation_type	Bacteria
Project_name	Streptomyces sp. VB1 genome sequencing
Geographic location	Southeast Pacific Ocean: Valparaíso Bay
Latitude and longitude	33°1'8.69"S 71°38'32.38"W
Collection date	July 2014
Environment (biome)	Marine biome [ENVO:00000447]
Environment (biome) ENVO:00000447
Environment (feature) ENVO: 00000130
Environment (material) ENVO:01000161
Depth 4.0–5.0 m
Relationship to oxygen Aerobic
Sequencing platform
Environment (material)	Shallow marine sediment [ENVO:03000034]
Reference biomaterial	PMID: 28892017
Isolation and growth conditions	PMID: 28892017
Biotic relationship	Free-living
Trophic level	Heterotroph
Relationship to oxygen	Aerobic

[truncated: 4 more sheets: Table_S10, Table_S11, Table_S12, Tabla_S13]
